# Supplementary material for: Origin of domesticated water chestnuts (Trapa bispinosa Roxb.) and genetic variation in wild water chestnuts
Source: Ecol Evol. 2024 Feb 7;14(2):e10925. doi: 10.1002/ece3.10925 (PMC10850921; doi:10.1002/ece3.10925)
Supplement: Supplementary file 1 — Data S1 [file ECE3-14-e10925-s001.xlsx]

## Sheet: ST1
	Supplmentary Table 1. Water chestnuts collected from China and Japan to compare genetic variation
	Type	Species	Country	Area	No. of accessions
	Wild	T. incisa	Japan	Ishikawa	2
				Saga	2
		T. japonica	Japan	Fukui	2
				Aomori	1
				Shiga	1
				Akita	1
				Iwate	1
			China	Ningbo	1
				Liangzhu	1
				Changzhou	8
				Wuxi, Jiangsu	1
		T. natans	Japan	Saga Pre	2
				Hokkaido	1
			China	Wixi	1
				Suzhou	6
	Domesticated	T. bispinosa	Japan	Fukuoka	4
			China	Nanjing	17
				Wuxi	10
				Yuyao	1
				South of Lake Taifu	14
				Liangzhu	3
				Wuhan	4

## Sheet: ST2
Supplmentary table 2. Size of capsules among wild and domesticated species of water chestnuts
Species	Area	Country	No. of capsules	Seed size (mm)
				Width	±	SD	Height	±	SD
T. incisa	Niigata	Japan	21	17.6629	±	2.05758	9.32762	±	1.0134
	Yamagta		4	20.6	±	3.02889	14.1675	±	1.02505
T. natans	Akita	Japan	13	51.1146	±	4.37333	31.6577	±	2.81482
	Saga population1		10	42.929	±	4.81088	19.353	±	2.68793
	Saga population2		8	57.345	±	4.30772	24.53	±	2.25242
	Saga population3		5	49.474	±	4.69175	21.28	±	2.30381
	Miyagi		14	52.1464	±	3.42585	28.3229	±	1.52942
T. japonica	Hokkaido population1	Japan	7	39.4086	±	3.94173	18.9843	±	2.15516
	Hokkaido population2		20	48.682	±	3.76927	19.691	±	1.98686
	Hokkaido population3		18	42.9756	±	6.4891	16.4039	±	2.78119
	Hokkaido population4		17	39.2812	±	4.53016	18.9835	±	1.90656
	Hokkaido population5		18	45.204	±	9.03866	16.472	±	2.74773
	Aomori population1		9	41.6956	±	4.86908	20.4444	±	2.79528
	Aomori population2		6	42.4747	±	4.22533	17.1696	±	1.81704
	Aomori population3		7	35.8329	±	3.3997	18.9343	±	1.469
	Aomori population4		4	43.3325	±	4.03285	20.9675	±	2.64572
	Aomori population5		9	41.6956	±	4.86908	20.4444	±	2.79528
	Aomori population6		15	40.358	±	7.70723	19.4253	±	2.4241
	Akita		7	41.81	±	4.98918	23.9329	±	2.75476
	Miyagi		10	39.245	±	5.98796	22.041	±	3.41756
	Yamagata		5	33.35	±	3.89708	18.238	±	2.03121
	Ishikawa		18	34.1011	±	4.18078	17.63	±	2.58584
	Okayama		8	38.4725	±	3.77568	18.4937	±	2.06588
T. bispinosa	Yuyao	China	5	60.3	±	8.8	26.78	±	4.97815
	Liangzhu population1		5	42.56	±	4.87268	22.52	±	1.15845
	Liangzhu population2		5	61.2	±	7.92181	27.68	±	2.36051
	Liangzhu population3		5	86.58	±	7.00907	30.74	±	1.31072
	Nanjing population1		5	56.48	±	1.72395	24.22	±	0.947101
	Nanjing population2		5	79.86	±	9.96283	33.84	±	3.8682
	Nanjing population3		5	55.98	±	7.04819	24.98	±	2.98278
	Nanjing population4		5	73.1	±	5.81722	19.32	±	0.834865
	Huzhou population1		5	86.22	±	9.62065	30.38	±	3.14197
	Huzhou population2		5	80.58	±	5.99975	31.22	±	1.68582
	Mayao		5	58.94	±	5.3975	25.64	±	1.85688
	NanXunzhen		5	60.76	±	3.49686	25.84	±	2.82011
	Jiaxing		5	38.32	±	3.0581	24.22	±	0.56745
	West side Taifu		4	69.0175	±	3.033	30.33	±	2.03619
	Wuxi population1		5	67.754	±	2.6806	26.806	±	0.625284
	Wuxi population2		5	39.602	±	2.4006	24.006	±	0.869931
	Wuxi population3		5	56.5	±	2.4782	24.782	±	1.71634
	Wuxi population4		5	58.806	±	2.6148	26.148	±	3.19216
	Wuxi population5		5	69.068	±	2.9608	29.608	±	1.35058
	Wuxi population6		2	53.235	±	2.522	25.22	±	0.155563
	Wuxi population7		3	57.755	±	4.87471	25.365	±	1.91606
	Wuxi population8		5	59.84	±	3.89547	28.4167	±	1.52133

## Sheet: ST3
Supplementary table 3. Number of differences in nucleotide among whole chloroplast genomes.
	T. bispinosa	T. incisa	T. japonica	T. natans	T. maximoviczii
T. bispinosa
T. incisa	186
T. japonica	22	192
T. natans	23	195	28
T. maximoviczii	238	184	246	246

## Sheet: ST4
	Supplementary Table 4. SNPs among three species, Trapa bispinosa, T. maximoviczii, and T. japonica
	Domain	No. of Informative nucleotide	Region (bp)	T maximowiczii	T. bispinosa	T. japonica	T. natans	T. incisa
				Reference	Allele	Allele	Allele	Allele
	LSC	1	11	A	T	A	A	T
		2	12	T	A	T	T	A
		3	14	T	A	A	A	A
		4	23	A	T	T	T	T
		5	217	G	A	A	G	G
		6	1559	A	A	G	A	A
		7	1632	A	A	T	A	A
		8	1633	C	C	A	C	C
		9	3398	A	A	G	A	A
		10	3708	C	C	T	C	C
		11	4454	A	A	T	A	A
		12	4455	G	G	A	G	G
		13	6453	G	G	T	G	G
		14	8371	A	A	T	A	A
		15	8372	A	A	T	A	A
		16	8373	A	A	T	A	A
		17	8374	A	A	T	A	A
		18	8375	A	A	T	A	A
		19	8376	A	A	T	A	A
		20	8377	A	A	T	A	A
		21	8527	G	G	A	G	G
		22	8898	G	G	T	G	G
		23	10440	A	A	T	A	A
		24	10973	C	C	T	C	C
		25	11867	G	G	A	G	G
		26	12317	C	C	T	C	C
		27	12594	A	A	T	A	A
		28	12913	T	T	C	T	T
		29	13983	A	A	T	A	A
		30	15377	G	G	A	G	G
		31	15444	A	T	T	A	A
		32	15670	C	A	A	C	C
		33	16921	G	G	T	G	G
		34	17484	A	A	G	A	A
		35	17652	T	T	A	T	T
		36	17842	A	A	C	A	A
		37	18364	A	A	G	A	A
		38	18867	C	C	A	C	C
		39	22459	C	C	A	C	C
		40	22866	G	G	A	G	G
		41	24139	C	C	T	C	C
		42	26151	A	A	C	A	A
		43	28913	T	T	C	T	T
		44	28952	T	T	C	T	T
		45	28958	T	T	C	T	T
		46	28960	T	T	A	T	T
		47	28961	G	G	A	G	G
		48	28985	T	T	C	T	T
		49	30359	T	T	A	T	T
		50	30378	T	T	A	T	T
		51	30627	G	G	A	G	G
		52	30688	G	G	C	G	G
		53	31026	T	T	G	T	T
		54	31891	A	A	G	A	A
		55	32132	A	A	C	A	A
		56	32450	C	C	A	C	C
		57	33735	C	C	T	C	C
		58	33828	A	T	T	A	A
		59	34010	T	T	T	T	G
		60	34011	T	A	T	T	T
		61	34061	T	A	A	T	T
		62	34068	G	T	A	T	G
		63	35151	C	C	G	C	C
		64	36640	G	G	T	G	G
		65	36670	C	C	A	C	C
		66	36707	C	C	A	C	C
		67	36717	T	T	A	T	T
		68	36722	T	T	G	T	T
		69	36723	T	T	G	T	T
		70	36736	G	G	T	G	G
		71	36748	A	A	T	A	A
		72	36772	G	G	T	G	G
		73	36800	C	C	A	C	C
		74	36816	A	A	T	A	A
		75	36838	G	G	A	G	G
		76	36839	C	C	G	C	C
		77	36842	G	G	T	G	G
		78	36843	A	A	G	A	A
		79	36844	A	A	G	A	A
		80	36871	A	A	T	A	A
		81	36872	C	C	A	C	C
		82	36880	A	A	G	A	A
		83	36883	G	G	A	G	G
		84	36976	C	C	T	C	C
		85	37060	C	C	A	C	C
		86	37069	G	G	T	G	G
		87	37070	T	T	A	T	T
		88	37071	C	C	G	C	C
		89	37073	T	T	G	T	T
		90	37074	C	C	A	C	C
		91	37079	G	G	T	G	G
		92	37087	T	T	C	T	T
		93	37096	A	A	G	A	A
		94	37968	T	T	G	T	T
		95	37983	G	G	T	G	G
		96	38086	A	A	C	A	A
		97	39243	G	G	A	G	G
		98	39506	G	G	T	G	G
		99	39512	G	G	T	G	G
		100	39518	C	C	A	C	C
		101	39556	C	C	T	C	C
		102	39569	A	A	G	A	A
		103	39622	G	G	T	G	G
		104	39623	T	T	A	T	T
		105	39624	G	G	A	G	G
		106	39631	A	A	C	A	A
		107	39689	G	G	T	G	G
		108	39694	T	T	A	T	T
		109	39736	T	T	G	T	T
		110	39737	C	C	A	C	C
		111	39739	A	A	T	A	A
		112	39740	T	T	A	T	T
		113	39741	G	G	T	G	G
		114	39742	T	T	A	T	T
		115	41671	C	C	A	C	C
		116	43340	T	T	G	T	T
		117	44797	G	G	T	G	G
		118	45240	T	T	A	T	T
		119	45548	C	C	T	C	C
		120	46654	T	T	G	T	T
		121	47364	A	A	C	A	A
		122	47802	C	C	T	C	C
		123	48877	C	C	A	C	C
		124	49983	A	A	G	A	A
		125	50573	T	T	C	T	T
		126	50626	T	G	G	T	T
		127	51320	C	C	T	C	C
		128	53268	T	T	A	T	T
		129	54301	G	G	T	G	G
		130	54440	C	C	A	C	C
		131	55018	T	T	C	T	T
		132	56257	T	T	A	T	T
		133	56857	A	A	G	A	A
		134	57115	T	T	C	T	T
		135	59711	A	A	G	A	A
		136	59870	T	T	C	T	T
		137	60129	C	C	G	C	C
		138	61185	G	G	T	G	G
		139	61680	T	T	G	T	T
		140	62056	C	C	T	C	C
		141	63107	C	T	T	C	C
		142	63526	T	T	C	T	T
		143	65278	T	T	A	T	T
		144	66389	T	T	A	T	T
		145	66575	C	C	A	C	C
		146	66591	C	C	A	C	C
		147	66621	G	G	A	G	G
		148	66681	G	G	A	G	G
		149	67850	G	G	A	G	G
		150	68274	A	A	G	A	A
		151	68462	C	C	A	C	C
		152	69893	A	C	C	A	A
		153	70031	T	T	C	T	T
	SSC	154	70309	T	G	T	T	T
		155	70651	C	C	T	C	C
		156	70849	A	A	G	A	A
		157	71026	T	T	G	T	T
		158	71373	A	A	T	A	A
		159	71472	T	T	C	T	T
		160	71986	A	T	T	T	T
		161	71988	T	G	G	G	G
		162	71991	G	A	A	A	G
		163	72013	A	T	A	A	A
		164	72024	A	A	A	T	T
		165	72035	A	A	A	T	T
		166	72038	A	A	A	A	T
		167	72900	C	C	T	C	C
		168	73759	T	T	C	T	T
		169	74185	G	G	A	G	G
		170	75183	C	C	T	C	C
		171	75234	T	T	C	T	T
		172	75908	G	G	T	G	G
		173	77959	T	T	A	T	T
		174	78310	T	T	A	T	T
		175	79314	T	T	C	T	T
		176	79423	T	T	A	T	T
		177	79943	C	C	T	C	C
		178	81379	G	G	T	G	G
		179	81440	T	T	G	T	T
		180	81454	A	A	G	A	A
		181	82502	T	T	C	T	T
		182	84051	T	T	G	T	T
		183	86018	T	T	C	T	T
		184	86204	A	A	T	A	A
		185	86298	G	G	A	G	G
		186	86966	G	G	T	G	G
		187	113069	C	C	T	C	C
		188	114650	T	T	C	T	T
		189	114741	T	T	G	T	T
		190	115887	A	A	G	A	A
		191	120017	G	G	A	G	G
		192	120023	G	G	A	G	G
		193	129582	T	T	C	T	T
		194	129590	G	G	A	G	G
		195	129990	C	C	T	C	C
		196	130050	A	A	T	A	A
		197	130055	A	A	T	A	A
		198	131139	A	A	G	A	A
